# Supplementary material for: Utilizing the All of Us Dataset to Assess the Socioeconomic and Health Impacts of COVID-19 on Hispanics in the United States
Source: Int J Environ Res Public Health. 2026 Jun 30;23(7):859. doi: 10.3390/ijerph23070859 (PMC13409778; doi:10.3390/ijerph23070859)
Supplement: Supplementary file 1 [file ijerph-23-00859-s001.zip]

Archive with 1 entries (1 files):
- ijerph-4294054-supplementary.pdf
